# Supplementary material for: U-Shaped Tube Based Liquid–Solid Triboelectric Nanogenerator for Harvesting Unutilized Compressed Air Energy
Source: Micromachines (Basel). 2023 Nov 2;14(11):2057. doi: 10.3390/mi14112057 (PMC10673232; doi:10.3390/mi14112057)
Supplement: Supplementary file 1 [file micromachines-14-02057-s001.zip]

Archive with 3 entries (3 files):
- micromachines-2660948-supplementary.pdf
- Video S1.mp4
- Video S2.mp4
